# Supplementary material for: A Bifunctional BiOBr/ZIF-8/ZnO Photocatalyst with Rich Oxygen Vacancy for Enhanced Wastewater Treatment and H2O2 Generation
Source: Molecules. 2023 Mar 7;28(6):2422. doi: 10.3390/molecules28062422 (PMC10056313; doi:10.3390/molecules28062422)
Supplement: Supplementary file 1 [file molecules-28-02422-s001.zip]

Archive with 1 entries (1 files):
- molecules-2243623-supplementary.pdf
